# Supplementary material for: Femoral vein cutdown as a bailout in failed percutaneous retrieval of migrated coronary sinus reducer: images in cardiology
Source: Eur Heart J Case Rep. 2025 Jul 21;9(8):ytaf347. doi: 10.1093/ehjcr/ytaf347 (PMC12316000; doi:10.1093/ehjcr/ytaf347)
Supplement: ytaf347_Supplementary_Data [file ytaf347_supplementary_data.zip]

Archive with 5 entries (5 files):
- Supplementary Video S1.mp4
- Supplementary Video S2.mp4
- Supplementary Video S3.mp4
- Supplementary Video S4.mp4
- Supplementary Video S5.mp4
